# Supplementary material for: Precipitation Stripping of V(V) as a Novel Approach for the Preparation of Two-Dimensional Transition Metal Vanadates
Source: Nanomaterials (Basel). 2023 Dec 22;14(1):38. doi: 10.3390/nano14010038 (PMC10780767; doi:10.3390/nano14010038)
Supplement: Supplementary file 1 [file nanomaterials-14-00038-s001.zip]

Archive with 1 entries (1 files):
- nanomaterials-2765273-supplementary.pdf
